# Supplementary material for: Spatial Distribution of COVID‐19 Diagnostic Services in Mopani District, Limpopo Province, South Africa
Source: Public Health Chall. 2025 Oct 28;4(4):e70161. doi: 10.1002/puh2.70161 (PMC12560109; doi:10.1002/puh2.70161)
Supplement: Supplementary file 1 — Supporting Information [file PUH2-4-e70161-s001.xlsx]

## Sheet: Hospital_Analysis
Clinic NAMES	NHLS_LOCAT	SUB_DISTRI	Nearest hospital	Distance to nearest hospital
SHILUVANA CHC	CN PHATUDI	GREATER TZANEEN	Dr CN Phatudi Hospital	0.233089
SEKORORO GATEWAY CLINIC	SEKORORO	MARULENG	Sekororo Hospital	0.436928
DUIWELSKLOOF CLINIC	KGAPANE	GREATER LETABA	Kgapane Hospital	0.519529
LETABA GATEWAY CLINIC	LETABA	GREATER TZANEEN	Letaba Hospital	0.552579
NKHENSANI GATEWAY CLINIC	NKHENSANI	GREATER GIYANI	Nkhensani Hospital	0.883995
TZANEEN BUSSTOP CLINIC	VAN VELDEN	GREATER TZANEEN	Van Velden Hospital	0.931719
TZANEEN LA CLINIC	VAN VELDEN	GREATER TZANEEN	Van Velden Hospital	1.06123
KGAPANE CLINIC	KGAPANE	GREATER LETABA	Kgapane Hospital	1.09755
NAMAKGALE B CLINIC	MAPHUTHA-MALATJI	BA-PHALABORWA	Maphuta Malatjie Hospital	1.54184
GIYANI CHC	NKHENSANI	GREATER GIYANI	Nkhensani Hospital	1.56114
CARLOTTA CLINIC	CN PHATUDI	GREATER TZANEEN	Dr CN Phatudi Hospital	2.09841
KREMETART CLINIC	NKHENSANI	GREATER GIYANI	Nkhensani Hospital	2.38382
NAMAKGALE A CLINIC	MAPHUTHA-MALATJI	BA-PHALABORWA	Maphuta Malatjie Hospital	2.55539
PHALABORWA BUSSTOP CLINIC	MAPHUTHA-MALATJI	BA-PHALABORWA	Phalaborwa Hospital	2.73981
BENFARM CLINIC	MAPHUTHA-MALATJI	BA-PHALABORWA	Maphuta Malatjie Hospital	3.27197
MOGAPENG CLINIC	CN PHATUDI	GREATER TZANEEN	Dr CN Phatudi Hospital	3.89899
MEDINGEN CLINIC	KGAPANE	GREATER LETABA	Kgapane Hospital	3.89972
NKOWANKOWA CHC	LETABA	GREATER TZANEEN	Letaba Hospital	4.29512
DAN CLINIC	LETABA	GREATER TZANEEN	Letaba Hospital	4.74279
MAAKE CLINIC	CN PHATUDI	GREATER TZANEEN	Dr CN Phatudi Hospital	4.96597
MAKHUSHANE CLINIC	MAPHUTHA-MALATJI	BA-PHALABORWA	Maphuta Malatjie Hospital	5.09753
SOPHIA CLINIC	SEKORORO	MARULENG	Sekororo Hospital	6.30961
LENYENYE CLINIC	CN PHATUDI	GREATER TZANEEN	Dr CN Phatudi Hospital	6.34918
MOIME CLINIC	CN PHATUDI	GREATER TZANEEN	Dr CN Phatudi Hospital	6.36262
SEKORORO CLINIC	SEKORORO	MARULENG	Sekororo Hospital	6.8811
JULESBURG CHC	CN PHATUDI	GREATER TZANEEN	Dr CN Phatudi Hospital	7.29325
TOURS CLINIC	CN PHATUDI	GREATER TZANEEN	Dr CN Phatudi Hospital	8.03416
MASHISHIMALE CLINIC	MAPHUTHA-MALATJI	BA-PHALABORWA	Maphuta Malatjie Hospital	8.0452
KHUJWANA CLINIC	LETABA	GREATER TZANEEN	Letaba Hospital	8.63339
LORRAINE CLINIC	SEKORORO	MARULENG	Sekororo Hospital	8.63689
HUMULANI CLINIC	MAPHUTHA-MALATJI	BA-PHALABORWA	Maphuta Malatjie Hospital	8.91276
MUHLABA CLINIC	LETABA	GREATER TZANEEN	Letaba Hospital	9.49065
TURKEY CLINIC	SEKORORO	MARULENG	Sekororo Hospital	9.57775
MARIVENI CLINIC	LETABA	GREATER TZANEEN	Letaba Hospital	9.97347
BISMARCK CLINIC	SEKORORO	MARULENG	Sekororo Hospital	10.124
MAPAYENI CLINIC	NKHENSANI	GREATER GIYANI	New Nkhensani Hospital	10.1502
JAMELA CLINIC	CN PHATUDI	GREATER TZANEEN	Dr CN Phatudi Hospital	10.1819
SHOTONG CLINIC	KGAPANE	GREATER LETABA	Kgapane Hospital	10.4094
MOGOBOYA CLINIC	CN PHATUDI	GREATER TZANEEN	Dr CN Phatudi Hospital	10.9097
LULEKANI CHC	MAPHUTHA-MALATJI	BA-PHALABORWA	Maphuta Malatjie Hospital	11.122
MOTUPA CLINIC	VAN VELDEN	GREATER TZANEEN	Kgapane Hospital	11.8331
NGOBE CLINIC	NKHENSANI	GREATER GIYANI	Nkhensani Hospital	12.2719
CALAIS CLINIC	SEKORORO	MARULENG	Sekororo Hospital	12.4749
THOMO CLINIC	NKHENSANI	GREATER GIYANI	Nkhensani Hospital	12.5704
DUIWELSKLOOF CHC	KGAPANE	GREATER LETABA	Kgapane Hospital	13.1556
MODJADJI V CLINIC	KGAPANE	GREATER LETABA	Kgapane Hospital	13.5551
ZANGOMA CLINIC	LETABA	GREATER TZANEEN	Dr CN Phatudi Hospital	14.2852
LETSITELE CLINIC	LETABA	GREATER TZANEEN	Letaba Hospital	15.0373
RELELA CLINIC	VAN VELDEN	GREATER TZANEEN	Kgapane Hospital	15.4697
BOLOBEDU CLINIC	KGAPANE	GREATER LETABA	Kgapane Hospital	16.2398
LEPHAPANE CLINIC	CN PHATUDI	GREATER TZANEEN	Dr CN Phatudi Hospital	16.3266
MATSWI CLINIC	KGAPANE	GREATER LETABA	Kgapane Hospital	18.4378
MORUTJI CLINIC	VAN VELDEN	GREATER TZANEEN	Kgapane Hospital	19.4432
NKOMO CLINIC	NKHENSANI	GREATER GIYANI	Nkhensani Hospital	20.2064
MABINS CLINIC	SEKORORO	MARULENG	Sekororo Hospital	20.2743
RATANANG CLINIC	NKHENSANI	GREATER GIYANI	Nkhensani Hospital	20.4172
KHAKHALA HLOMELA CLINIC	NKHENSANI	GREATER GIYANI	Nkhensani Hospital	20.5976
WILLOWS CLINIC	SEKORORO	MARULENG	Sekororo Hospital	22.6529
SHIVULANI CLINIC	NKHENSANI	GREATER GIYANI	Nkhensani Hospital	22.712
MHLAVA CLINIC	NKHENSANI	GREATER GIYANI	Nkhensani Hospital	22.785
MADUMANE CLINIC	VAN VELDEN	GREATER TZANEEN	Kgapane Hospital	22.9825
BASANI CLINIC	NKHENSANI	GREATER GIYANI	Nkhensani Hospital	23.1632
SENOBELA CLINIC	KGAPANE	GREATER LETABA	Kgapane Hospital	24.0337
MAMITWA CLINIC	LETABA	GREATER TZANEEN	Letaba Hospital	24.2467
DR HUGO CLINIC	LETABA	GREATER TZANEEN	Kgapane Hospital	25.5981
NKURI CLINIC	NKHENSANI	GREATER GIYANI	Nkhensani Hospital	26.1111
MORAPALALA CLINIC	VAN VELDEN	GREATER TZANEEN	Kgapane Hospital	26.2779
HLANEKI CLINIC	NKHENSANI	GREATER GIYANI	Nkhensani Hospital	27.2369
GRACE MUGODENI CHC	LETABA	GREATER TZANEEN	Letaba Hospital	27.7734
THE OAKS CLINIC	SEKORORO	MARULENG	Sekororo Hospital	27.9453
SKIMMING CLINIC	NKHENSANI	GREATER GIYANI	Nkhensani Hospital	28.0072
SEKGOPO CLINIC	KGAPANE	GREATER LETABA	Kgapane Hospital	29.5816
MUYEXE CLINIC	NKHENSANI	GREATER GIYANI	Nkhensani Hospital	30.1672
MAPHALLE CLINIC	KGAPANE	GREATER LETABA	Kgapane Hospital	30.8586
NYAVANI CLINIC	LETABA	GREATER TZANEEN	Kgapane Hospital	31.5469
MAKGOPE CLINIC	LETABA	GREATER TZANEEN	Kgapane Hospital	32.7343
SEAPOLE CLINIC	KGAPANE	GREATER LETABA	Kgapane Hospital	33.1312
BOCHABELO CLINIC	NKHENSANI	GREATER GIYANI	Nkhensani Hospital	34.012
BELLEVUE CLINIC	KGAPANE	GREATER LETABA	Nkhensani Hospital	34.6782
MAHALE CLINIC	MAPHUTHA-MALATJI	BA-PHALABORWA	Maphuta Malatjie Hospital	34.9611
DZUMERI CHC	NKHENSANI	GREATER GIYANI	Nkhensani Hospital	35.3017
NDENGEZA CLINIC	NKHENSANI	GREATER GIYANI	Nkhensani Hospital	35.7447
SHIKHUMBA CLINIC	NKHENSANI	GREATER GIYANI	Nkhensani Hospital	36.4307
CHARLIE RANGANI CLINIC	KGAPANE	GREATER LETABA	Nkhensani Hospital	36.9547
MIDDELWATER CLINIC	KGAPANE	GREATER LETABA	Kgapane Hospital	37.3013
LEBAKA CLINIC	KGAPANE	GREATER LETABA	Kgapane Hospital	37.9043
NTLURI CLINIC	NKHENSANI	GREATER GIYANI	Kgapane Hospital	37.9693
LOLOKA CLINIC	NKHENSANI	GREATER GIYANI	Nkhensani Hospital	38.0774
SELOANE CLINIC	MAPHUTHA-MALATJI	BA-PHALABORWA	Maphuta Malatjie Hospital	38.8693
OOGHOEK CLINIC	LETABA	GREATER TZANEEN	Kgapane Hospital	39.0815
MAMANYOHA CLINIC	KGAPANE	GREATER LETABA	Kgapane Hospital	39.9081
MSENGI CLINIC	NKHENSANI	GREATER GIYANI	Nkhensani Hospital	40.9075
MAWA CLINIC	LETABA	GREATER TZANEEN	Kgapane Hospital	40.9846
ROTTERDAM CLINIC	KGAPANE	GREATER LETABA	Kgapane Hospital	42.2506
RAPHAHLELO CLINIC	KGAPANE	GREATER LETABA	Kgapane Hospital	42.8986
ZAVA CLINIC	NKHENSANI	GREATER GIYANI	Nkhensani Hospital	44.4305
MOKGWATHI CLINIC	LETABA	GREATER TZANEEN	Kgapane Hospital	45.7531
KHEYI CLINIC	NKHENSANI	GREATER GIYANI	Nkhensani Hospital	46.0783
MATSOTSOSELA CLINIC	NKHENSANI	GREATER GIYANI	Nkhensani Hospital	46.0839
RAMOTSHINYADI CLINIC	LETABA	GREATER TZANEEN	Kgapane Hospital	46.3886
MAMAILA CLINIC	KGAPANE	GREATER LETABA	Kgapane Hospital	46.4501
MAKHUVA CLINIC	NKHENSANI	GREATER GIYANI	Maphuta Malatjie Hospital	47.0367
SHITLAKATI CLINIC	NKHENSANI	GREATER GIYANI	Maphuta Malatjie Hospital	48.511
PHEEHA CLINIC	KGAPANE	GREATER LETABA	Kgapane Hospital	52.9498
HOEDSPRUIT CLINIC	SEKORORO	MARULENG	Sekororo Hospital	62.8987
